# Supplementary material for: How Listeria monocytogenes Shapes Its Proteome in Response to Natural Antimicrobial Compounds
Source: Front Microbiol. 2019 Mar 12;10:437. doi: 10.3389/fmicb.2019.00437 (PMC6423498; doi:10.3389/fmicb.2019.00437)
Supplement: Supplementary file 1 [file Table_1.XLSX]

## Sheet: Foglio1
Table S1. Protein spots showing increased or decreased (≥ or ≤ of 2 fold, P<0.05) level of synthesis when Listeria monocytogenes Scott A cells were treated for 1 h at 37°C with antimicrobial compounds. C, untreated cells, control; EtOH, cells treated with ethanol (1% v/v) alone; other antimicrobial compounds were: citral at 85 (C85) and 125 (C125) mg/L; carvacrol at 20 (CA20), 35 (CA35) or 50 (CA…
Spot number	C/EtOH	Et/C85	Et/C125	Et/CA20	Et/CA35	Et/CA50	Et/ESE150	Et/ESE250	Et/ESE400	Et/OT40	Et/OT70	Et/OT100
1	0.06	9.14	4.20	8.36	0.88	8.27	1.39	19.17	1.98	2.09	9.03	0.82
2	0.81	1.00	18.28	1.00	0.99	1.00	18.28	21.24	18.28	1.04	0.99	0.79
3	0.14	1.63	4.05	3.08	1.69	2.94	21.24	20.15	17.86	1.41	2.04	0.80
4	0.06	2.59	4.23	1.39	0.80	1.33	4.20	18.28	4.25	1.99	4.23	0.88
5	0.06	3.68	9.03	10.08	0.80	4.05	7.94	4.05	8.36	2.04	4.07	1.39
7	1.00	1.03	18.71	18.28	0.81	8.83	9.14	1.32	8.27	8.83	1.99	1.00
8	0.18	1.16	1.15	1.59	1.00	2.04	1.00	1.00	1.00	0.99	1.34	2.81
12	1.02	0.10	1.61	0.80	1.75	17.86	20.68	18.28	18.28	3.07	5.04	0.79
13	0.04	1.73	1.34	1.39	0.99	1.34	4.23	2.04	4.23	4.16	2.04	1.34
15	0.44	2.12	18.28	20.15	0.81	1.15	18.28	18.28	20.15	9.03	9.03	0.88
16	0.44	2.51	20.15	18.28	0.82	1.61	21.24	19.17	21.24	1.98	2.04	0.80
17	0.03	25.03	18.28	0.88	0.80	0.90	17.86	22.46	18.28	0.90	0.88	0.90
20	0.77	1.10	17.86	0.79	0.79	17.86	17.47	20.15	20.15	20.15	18.28	19.17
21	1.15	0.91	20.15	0.80	0.80	18.28	20.15	18.28	22.46	18.28	20.15	23.12
22	0.89	0.41	0.80	1.69	1.36	20.15	18.28	1.76	20.15	1.62	1.61	1.75
23	0.41	0.48	2.04	4.07	0.81	8.27	8.27	4.25	4.20	4.16	4.16	2.04
24	0.22	0.37	1.00	4.20	0.80	1.62	8.02	4.16	8.19	1.72	1.68	1.62
25	0.84	1.13	17.86	20.15	0.79	20.15	18.28	22.46	18.28	20.15	18.28	18.28
26	1.05	0.91	1.65	18.28	0.81	18.28	20.15	18.28	17.86	18.28	4.88	0.82
27	0.07	1.04	18.71	0.82	0.80	20.15	22.46	20.15	21.24	1.62	0.80	0.79
28	0.78	1.25	1.00	0.80	0.79	22.46	1.14	1.00	1.00	0.80	0.79	0.80
29	0.48	2.52	1.58	0.79	0.81	1.65	2.04	2.04	2.14	0.90	0.88	0.90
30	0.97	0.93	17.47	18.28	0.80	21.24	17.86	20.15	18.28	21.24	18.28	20.15
31	0.09	0.98	1.59	1.62	0.90	18.28	18.28	1.62	1.61	1.72	6.83	0.79
32	0.08	1.66	1.00	1.59	0.88	1.99	1.34	1.97	1.32	1.34	1.62	0.80
33	0.09	4.25	1.19	1.62	0.88	1.62	1.75	1.34	1.59	1.65	4.05	0.81
34	0.33	0.80	18.28	18.28	0.88	2.75	8.10	9.03	8.83	2.84	1.68	0.79
35	0.88	1.79	0.90	0.88	0.79	0.90	10.08	18.28	1.00	8.02	4.05	2.75
36	0.18	5.37	17.47	1.61	0.79	18.28	18.28	3.18	17.86	1.59	4.23	0.81
37	0.08	1.41	1.14	1.72	0.81	8.27	4.16	1.16	4.01	1.33	1.62	0.79
38	0.81	0.09	0.80	22.46	0.79	16.38	8.27	21.24	20.15	1.65	1.59	0.80
39	0.81	1.27	1.64	20.15	0.80	18.28	18.28	20.68	18.28	18.71	1.69	0.81
40	1.11	1.00	4.47	18.28	1.32	4.23	20.15	20.15	20.68	23.82	0.79	0.79
41	0.30	1.98	18.28	1.61	1.00	17.86	21.24	18.71	20.15	18.28	1.59	0.80
42	0.15	5.29	20.15	4.03	0.80	20.15	18.28	17.47	18.28	2.02	0.90	0.90
43	0.07	6.38	1.62	1.60	0.80	8.19	18.28	17.86	20.15	17.86	1.59	1.62
44	0.81	1.00	18.28	1.62	0.79	20.15	21.83	20.15	17.47	1.59	18.28	18.28
45	1.77	0.45	0.90	18.28	0.81	18.28	1.62	18.28	1.62	1.00	1.00	0.80
46	0.53	1.04	1.59	1.00	1.00	20.15	3.09	1.00	21.24	1.62	1.58	0.81
47	0.48	1.63	2.04	2.05	0.80	3.07	1.99	9.03	9.03	2.04	1.62	0.81
49	0.86	0.25	1.99	1.59	4.03	17.86	21.83	4.07	18.28	4.20	5.07	0.79
50	0.16	1.14	0.90	0.90	0.79	18.28	2.04	1.00	2.02	1.00	1.00	0.80
53	0.41	2.02	18.28	4.05	4.05	4.16	4.07	18.28	4.23	1.98	1.59	0.80
54	0.45	1.25	1.00	1.33	1.00	1.39	1.33	1.34	1.33	1.34	1.00	0.88
55	0.74	1.10	18.28	0.80	0.81	20.15	18.28	20.15	18.28	17.86	0.79	0.79
56	1.31	0.08	1.62	1.62	1.62	18.28	20.15	18.28	20.15	18.28	0.81	18.28
57	4.18	0.08	1.32	1.34	5.10	1.34	1.39	1.34	4.07	4.03	1.33	0.80
58	0.20	2.01	3.97	1.99	1.34	17.86	10.08	9.36	8.10	4.03	3.99	52.40
59	0.39	0.45	0.80	1.61	1.61	4.16	3.97	1.61	4.16	4.20	1.61	0.79
60	0.07	1.01	1.61	1.60	1.00	22.46	23.12	3.08	1.62	17.86	1.01	0.80
61	0.21	0.39	4.23	20.15	2.74	20.15	17.86	3.97	18.28	20.15	2.72	0.79
62	0.66	0.63	0.80	18.28	0.82	18.28	19.17	1.61	4.20	4.20	0.80	0.81
64	0.71	1.03	20.15	0.79	0.81	0.81	21.24	17.86	20.15	18.28	0.79	1.00
66	0.92	0.87	18.71	20.15	0.80	20.15	20.15	20.15	17.47	18.71	5.10	0.99
67	1.05	1.02	18.28	22.46	0.80	18.28	17.47	18.28	18.28	20.15	0.80	1.01
68	1.53	0.87	20.15	18.28	0.81	18.71	23.12	20.68	23.12	18.28	18.28	18.28
71	0.44	2.02	0.80	1.61	0.79	20.15	3.21	3.21	3.16	1.61	1.60	0.79
72	0.14	0.49	1.00	2.72	1.61	9.03	4.05	1.61	9.03	2.97	1.61	1.62
73	0.04	2.02	1.61	2.84	0.80	1.15	1.16	1.16	4.16	2.70	0.82	0.79
74	0.08	5.11	1.58	4.12	1.61	2.72	4.20	1.61	2.74	2.74	0.80	0.80
76	0.39	0.99	0.80	2.02	0.80	18.28	18.28	1.00	2.04	18.28	2.03	0.82
77	0.38	2.60	2.66	18.28	1.62	11.91	4.03	1.62	8.02	8.19	2.01	0.81
78	1.13	0.08	1.60	20.15	0.80	18.28	20.15	18.28	19.17	20.15	5.04	1.33
79	1.11	0.07	1.61	18.28	0.79	18.28	20.15	19.17	18.28	17.09	1.76	0.81
80	0.78	0.98	18.28	4.03	2.03	22.46	4.16	19.17	20.68	20.15	5.35	0.79
81	0.73	1.13	18.28	2.04	0.79	18.28	20.15	23.82	20.68	18.71	5.28	2.08
82	1.00	0.81	20.15	1.61	0.80	18.71	22.46	20.68	20.15	17.86	19.17	20.68
83	0.88	1.02	1.64	1.71	0.80	3.07	3.07	1.62	1.60	1.62	1.01	1.00
84	1.00	1.76	1.61	1.65	0.82	1.68	1.61	1.64	3.09	1.58	1.00	0.99
85	0.96	0.99	1.62	1.61	0.79	1.62	1.59	1.68	1.59	1.00	0.80	0.79
86	0.53	1.90	1.65	20.15	0.81	22.46	1.62	1.61	1.61	1.68	1.58	0.80
87	1.00	9.90	19.17	18.28	0.81	2.03	1.99	1.99	2.03	18.28	1.03	2.03
88	0.28	5.25	2.83	1.39	2.75	8.27	8.45	2.72	1.62	8.36	0.99	0.79
89	0.18	5.11	4.03	3.97	2.70	4.16	4.05	7.94	9.25	8.45	2.03	0.80
90	0.09	4.05	9.03	4.20	2.75	18.71	10.21	4.20	8.64	9.03	4.05	0.79
91	0.82	0.89	20.15	2.02	2.04	24.56	17.47	19.17	23.12	18.28	1.34	0.81
92	0.98	1.13	18.28	2.01	2.01	20.15	19.17	21.83	20.15	18.28	1.33	0.80
94	0.64	1.86	2.02	2.07	0.79	19.17	4.16	1.98	9.14	4.16	1.62	2.65
95	0.89	1.02	20.15	17.86	0.80	18.28	18.71	8.93	18.28	19.17	6.83	18.28
96	0.04	1.01	1.16	18.28	18.28	0.79	1.14	18.28	19.17	18.71	20.15	19.17
97	1.00	1.02	0.80	0.79	0.79	22.46	18.28	20.15	23.82	18.28	17.86	0.79
98	0.29	3.44	2.02	18.28	0.80	20.15	19.17	17.86	20.15	17.86	1.39	0.80
99	1.42	3.51	4.18	4.27	1.14	17.86	4.16	1.61	4.20	4.12	0.80	0.79
100	160.33	0.86	98.25	71.45	157.20	98.25	71.45	60.46	157.20	87.33	71.45	65.50
101	0.47	2.00	1.34	1.39	2.02	4.20	4.20	2.04	3.99	4.03	0.98	0.79
102	0.17	4.30	17.86	18.28	1.44	20.15	4.12	17.86	4.09	2.02	5.38	0.82
103	0.38	3.88	1.61	2.03	0.79	2.74	1.61	1.99	1.13	0.79	0.81	0.81
104	0.18	1.72	4.01	17.86	1.39	17.47	4.03	17.86	4.03	1.98	1.98	0.80
105	0.40	1.03	1.98	4.01	1.13	2.02	4.20	1.99	1.13	1.61	1.62	0.79
106	0.57	1.05	0.99	1.00	0.89	1.13	1.13	1.13	1.13	1.32	0.82	0.80
107	0.98	12.49	1.00	1.58	0.80	1.61	3.08	3.18	3.18	1.00	1.61	1.61
108	1.07	10.61	18.28	20.68	0.79	17.86	19.17	21.83	18.28	24.56	18.71	18.28
109	0.93	13.64	21.24	18.71	0.81	21.24	18.28	23.82	20.15	18.28	23.82	20.15
110	1.05	12.49	20.68	18.28	0.82	20.15	17.47	18.28	18.71	20.15	18.71	17.86
111	0.98	6.20	18.71	1.64	0.80	8.10	1.61	3.16	3.20	17.86	1.00	1.97
112	0.77	0.64	1.68	4.16	0.79	4.20	10.21	1.61	9.95	7.94	4.20	0.79
113	0.89	1.02	1.60	1.61	1.65	1.61	1.62	1.59	1.61	1.60	0.79	0.80
115	0.96	0.61	1.61	1.58	0.81	1.60	20.15	1.00	1.59	17.86	18.28	9.70
116	1.10	2.41	4.20	1.65	0.98	1.60	1.61	17.86	1.61	21.24	0.79	1.61
117	0.13	1.00	1.99	4.03	1.64	17.86	3.11	3.22	2.97	17.86	0.79	1.65
118	0.98	1.04	0.79	17.47	0.80	20.15	17.86	20.68	17.47	18.28	17.86	1.58
119	0.91	0.83	20.15	17.09	0.79	19.17	21.24	17.86	20.15	18.71	20.15	18.28
120	0.19	2.49	0.98	2.02	0.80	4.16	8.93	1.99	2.09	2.01	2.02	1.97
121	0.59	1.64	1.61	1.61	0.81	17.86	3.09	1.61	3.21	2.98	1.62	0.79
122	1.01	0.62	1.01	0.99	0.80	1.61	1.60	1.61	1.62	1.61	2.65	0.81
124	0.99	0.99	1.00	1.00	0.98	1.00	0.99	1.00	1.16	1.00	0.98	0.82
125	1.05	0.95	0.79	20.15	0.79	20.68	18.28	19.17	18.71	17.47	20.68	17.86
126	0.95	0.95	17.86	20.68	0.81	17.86	20.15	20.15	19.17	20.15	18.28	18.28
127	0.78	0.91	18.28	17.86	0.79	20.15	18.28	17.86	18.28	17.86	18.71	19.17
128	0.03	22.49	18.71	19.17	0.80	1.62	17.86	1.61	18.71	1.68	1.61	18.71
129	0.81	22.20	1.00	20.15	0.81	10.21	16.04	7.94	20.15	10.21	20.15	18.28
130	0.80	2.57	1.97	1.00	1.00	2.06	2.03	1.98	2.03	1.99	0.98	0.79
131	0.76	1.25	0.99	0.79	0.99	1.98	2.03	1.01	0.99	1.02	1.00	0.80
132	0.14	6.31	19.17	3.17	0.99	1.61	1.00	3.07	1.61	20.15	5.10	0.81
133	0.91	2.00	3.01	1.61	0.80	3.20	3.08	3.22	3.18	1.61	0.91	0.79
134	0.52	1.86	3.01	3.08	0.81	3.16	2.90	2.90	3.01	3.01	0.92	0.80
135	0.48	1.99	2.94	3.09	0.80	3.29	2.94	3.07	3.06	3.09	1.61	0.80
136	0.98	0.18	1.61	1.61	0.80	23.12	3.29	17.86	3.16	20.15	9.70	0.79
137	0.50	1.92	20.15	3.22	0.79	19.17	3.22	1.61	17.86	3.12	0.99	1.00
138	0.07	13.55	1.36	23.12	1.00	17.86	4.12	20.15	18.28	4.16	5.07	0.79
139	1.26	3.22	1.61	3.22	18.28	17.86	20.15	18.28	20.15	19.17	23.12	17.86
140	6.47	0.86	17.47	0.79	4.71	0.79	3.21	1.61	20.15	3.22	0.79	19.17
141	0.50	3.83	3.07	1.65	0.79	1.61	1.61	2.94	0.99	1.00	0.85	0.80
142	0.62	2.22	1.61	1.58	0.80	3.16	3.09	3.21	1.65	1.61	3.07	1.61
143	0.52	2.22	1.65	1.62	0.79	1.00	1.68	1.03	1.61	1.65	1.58	1.00
144	0.48	2.07	1.63	1.62	1.00	3.16	3.18	1.65	1.69	1.00	1.64	1.00
145	0.49	3.90	3.18	1.59	1.00	17.86	3.11	3.20	3.22	3.26	1.61	0.99
146	0.52	0.96	1.64	4.16	0.79	1.60	1.14	1.58	4.03	4.16	3.97	1.61
147	0.44	25.31	17.86	17.47	1.60	19.17	17.86	20.15	21.24	18.28	17.86	1.69
148	0.51	11.88	20.15	20.15	0.79	1.61	1.75	20.15	2.94	3.20	1.61	1.61
150	0.48	2.93	1.61	18.71	3.08	3.16	1.60	3.08	3.01	3.22	1.61	0.79
151	0.49	3.33	1.65	18.28	3.01	2.83	1.68	3.16	3.07	2.94	1.65	0.81
152	0.47	2.69	1.61	16.38	3.18	2.94	1.61	3.00	3.21	2.98	1.61	0.80
153	10.16	0.09	20.15	1.61	0.80	20.15	19.17	23.82	17.47	17.86	19.17	20.15
154	0.07	5.16	0.79	0.80	0.79	1.61	18.71	11.73	19.17	1.60	1.58	0.79
155	1.00	1.31	0.80	1.65	0.81	1.69	1.63	1.61	1.60	1.61	0.79	0.80
156	0.07	6.21	1.66	9.70	0.80	1.60	1.62	1.68	1.60	1.62	1.65	0.80
157	1.44	0.68	1.14	0.80	0.81	1.16	1.19	1.62	1.60	1.61	0.80	1.14
158	0.04	6.90	0.80	19.17	19.17	23.82	20.15	19.17	16.38	18.71	17.86	17.47
159	0.47	1.88	20.68	20.15	0.80	17.86	17.47	16.72	20.15	19.17	22.46	20.68
161	0.48	3.27	4.60	23.12	1.68	19.17	3.18	3.01	3.08	2.77	1.65	0.80
162	0.60	21.24	19.17	20.15	20.15	0.81	18.71	19.17	1.01	1.00	17.47	17.86
164	0.07	5.28	1.70	4.49	1.66	1.61	3.09	17.86	18.71	18.28	3.17	3.11
165	0.75	1.16	20.15	19.17	0.79	20.15	19.17	20.68	18.71	17.86	19.17	20.15
166	0.09	12.18	17.86	18.71	1.61	17.47	1.61	1.65	17.86	18.71	1.62	0.80
167	1.03	0.78	18.28	19.17	0.81	20.15	18.28	20.15	19.17	20.15	19.17	20.68
170	0.06	6.05	1.67	0.80	20.15	1.59	20.68	1.63	20.15	19.17	0.80	19.17
172	1.00	0.93	1.63	19.17	0.81	0.80	19.17	1.61	1.60	1.61	0.82	0.80
173	11.85	0.08	1.65	1.60	0.79	0.81	20.15	1.69	1.64	1.60	0.81	0.80
174	0.76	1.10	20.15	1.62	0.80	19.17	20.15	21.83	20.15	19.17	5.17	0.79
175	0.09	12.46	19.17	20.15	0.82	20.15	19.17	20.15	17.47	21.24	5.14	0.81
176	0.98	1.42	1.63	1.62	0.81	1.61	1.60	1.64	1.63	1.59	1.63	0.80
177	1.01	1.01	1.16	1.14	0.80	1.17	1.15	1.14	1.20	1.14	1.17	0.79
178	0.67	1.35	1.16	1.14	0.80	1.63	1.79	1.65	1.61	1.15	0.82	0.80
180	1.00	1.01	0.82	0.82	20.15	19.17	20.15	19.17	20.15	22.46	20.15	19.17
181	0.48	9.91	10.08	2.01	2.04	0.79	2.12	2.04	2.07	4.16	0.79	0.80
182	24.05	1.05	4.01	19.17	0.99	23.82	18.28	4.03	4.16	4.12	20.15	19.17
183	1.13	1.15	19.17	27.10	1.68	19.17	20.15	19.17	17.86	20.15	5.04	0.79
184	0.24	2.21	1.62	0.79	0.79	3.07	1.64	1.61	1.67	1.69	1.65	0.80
185	0.65	1.24	1.00	1.01	0.79	2.09	1.00	1.02	1.01	1.00	0.89	0.79
186	0.07	14.70	19.17	1.61	0.80	1.76	1.64	1.59	1.62	1.68	1.61	1.66
188	0.30	1.60	1.62	0.82	0.80	1.65	1.75	1.69	1.72	1.61	1.53	0.80
189	1.32	1.15	19.17	1.75	0.81	20.15	19.17	23.82	27.10	23.12	1.77	1.80
191	34.41	0.69	23.82	23.82	0.81	0.81	27.10	0.79	19.17	24.56	27.10	24.56
192	1.01	0.92	4.30	4.39	2.94	23.12	10.08	9.47	4.27	4.12	1.63	0.81
194	0.98	5.08	4.30	0.81	0.79	1.80	1.77	0.93	0.88	0.91	0.80	19.17
195	1.02	5.56	2.83	0.80	0.79	1.68	1.63	1.02	0.92	0.91	0.81	23.82
196	0.96	11.28	10.08	0.82	0.80	19.17	24.56	31.44	1.62	17.86	1.68	23.12
197	0.77	5.38	2.02	1.01	0.99	1.06	1.03	0.98	1.39	1.42	1.01	0.79
198	1.05	1.61	0.98	1.03	2.04	23.12	1.01	1.00	0.99	1.01	23.12	0.79
199	13.69	0.08	1.61	1.61	0.79	22.46	1.72	1.58	1.80	1.58	0.81	0.84
200	0.98	1.76	2.08	1.00	0.79	34.17	2.08	27.10	2.10	2.02	1.01	20.15
202	0.50	1.74	1.97	1.03	0.80	2.03	1.02	1.81	2.21	2.02	1.81	2.74
203	32.19	0.94	27.10	0.80	27.10	0.81	24.56	0.79	19.17	22.46	20.15	19.17
204	0.78	2.51	2.01	1.01	0.98	0.80	2.21	1.31	1.41	2.03	1.01	1.04
205	0.92	0.98	1.62	0.79	3.18	3.01	3.16	3.07	3.05	3.13	3.16	2.21
206	0.98	1.73	1.00	1.01	0.79	1.00	1.68	1.01	1.77	1.72	1.02	1.02
207	0.44	2.22	22.46	1.58	0.79	1.68	1.58	1.61	20.15	19.17	21.24	1.68
208	0.48	2.24	17.86	2.08	0.80	1.74	1.64	1.69	23.12	27.10	0.80	0.79
209	1.09	11.41	19.17	23.82	0.81	31.44	43.67	27.10	19.17	23.12	1.76	9.03
210	0.98	0.95	17.47	1.61	0.79	1.72	1.61	1.65	23.82	1.81	1.65	10.48
211	1.02	1.11	25.35	34.17	0.79	18.28	20.15	19.17	27.10	22.46	20.15	17.86
212	0.47	24.06	9.14	2.83	0.79	17.86	10.48	20.15	8.93	10.62	3.06	5.14
213	0.99	2.08	2.04	0.99	1.01	2.32	5.04	4.20	1.02	1.01	0.80	0.81
214	1.09	1.50	2.22	1.76	1.74	1.60	1.84	1.80	1.64	1.62	0.79	0.82
215	0.04	26.00	19.17	23.82	0.80	18.71	20.68	27.10	23.82	23.12	0.79	20.15
216	1.00	0.87	19.17	20.15	17.09	19.17	20.15	27.10	23.82	20.68	0.80	17.86
217	0.97	11.46	17.47	10.21	0.82	3.45	2.85	3.29	21.24	20.15	1.05	1.02
218	12.53	0.03	18.71	1.79	27.10	23.82	17.47	18.28	18.71	20.15	23.82	19.17
219	0.87	1.02	1.65	1.82	1.01	1.58	1.76	1.61	1.79	1.77	0.83	0.82
220	1.28	2.22	23.82	19.17	20.15	0.79	2.27	1.97	2.09	23.82	23.12	0.81
223	0.85	0.89	20.15	19.17	0.81	20.15	17.86	27.10	19.17	20.15	0.80	17.86
225	0.49	3.78	1.77	1.79	1.68	1.58	1.83	1.01	1.77	1.62	1.83	0.81
226	0.56	1.14	19.17	23.82	0.83	23.82	21.83	23.82	20.15	19.17	0.81	24.56
227	0.03	26.86	21.83	18.28	0.81	21.24	17.47	20.15	19.17	21.83	0.79	19.17
228	0.42	11.21	5.38	19.17	0.82	18.71	20.15	19.17	21.24	21.24	10.21	3.07
231	11.68	0.86	27.10	1.77	0.79	1.81	21.24	19.17	17.47	19.17	20.15	18.71
232	2.03	0.38	29.11	21.24	27.10	19.17	1.00	1.04	18.71	0.89	0.80	11.91
233	1.60	2.16	3.37	0.79	1.61	10.21	3.30	3.08	1.61	3.22	1.00	21.83
234	0.77	1.13	23.82	19.17	1.61	3.32	3.22	23.12	20.68	8.83	10.21	0.80
235	1.03	1.26	1.04	0.79	1.68	1.00	1.01	1.00	1.04	1.01	0.99	0.81
236	0.96	1.03	0.80	0.81	17.47	0.79	0.85	0.80	0.80	0.82	0.80	0.84
237	2.28	0.94	1.64	1.62	0.79	21.24	1.65	1.85	1.79	1.80	21.24	0.79
238	30.09	1.03	31.44	19.17	21.83	19.17	23.82	20.15	20.68	22.46	23.12	22.46
239	23.73	1.58	21.83	23.12	23.82	28.07	19.17	21.83	27.10	17.86	18.28	23.82
240	0.03	29.85	18.71	3.33	24.56	22.46	35.73	24.56	31.44	1.73	21.83	23.82
243	1.43	0.10	25.35	34.17	1.78	27.10	3.22	21.24	30.23	23.82	0.79	18.28
247	0.47	4.19	3.06	1.76	1.82	3.48	1.76	1.00	1.83	3.32	1.65	1.77
248	0.84	1.31	25.35	1.68	0.80	1.87	1.80	1.62	1.79	0.81	1.80	0.79
252	1.02	1.76	27.10	23.12	27.10	21.24	17.47	0.79	0.80	17.86	20.15	24.56
253	13.03	0.13	1.72	0.79	1.82	23.82	1.80	23.82	1.72	0.80	1.06	0.49
254	2.13	13.34	19.17	21.83	0.80	1.62	1.76	1.68	19.17	23.82	1.72	20.68
255	2.49	11.97	27.10	0.83	35.73	24.56	2.27	4.71	2.33	4.25	1.43	37.43
257	0.09	9.92	19.17	23.82	0.79	28.07	20.15	25.35	30.23	24.56	20.15	23.12
258	1.24	0.86	20.68	19.17	0.79	25.35	27.10	19.17	20.15	19.17	18.28	23.12
A ot100	1.02	1.27	18.71	19.17	27.10	25.35	23.82	23.12	19.17	17.09	4.54	0.79
Bot100	0.83	1.47	17.09	31.44	27.10	23.82	18.28	22.46	27.10	23.12	5.17	0.80
Cot100	1.12	0.75	20.68	27.10	17.47	23.12	19.17	27.10	21.24	23.12	9.03	0.81
Dot100	0.82	1.11	20.68	18.71	21.83	19.17	23.82	19.17	23.82	30.23	3.23	0.82
Eot100	1.04	0.72	17.86	20.15	25.35	21.83	18.28	18.28	20.68	25.35	5.95	0.79
Fot100	1.22	0.96	19.17	23.82	21.83	19.17	25.35	20.15	19.17	19.17	3.23	0.81
H 0t100	1.14	1.16	25.35	27.10	21.24	18.28	19.17	19.17	23.82	18.28	5.42	0.82
I ot100	0.95	1.00	21.83	18.71	18.71	20.15	23.82	21.83	20.15	23.82	11.91	0.79
